# Supplementary material for: Rosmarinic Acid, as an NHE1 Activator, Decreases Skin Surface pH and Improves the Skin Barrier Function
Source: Int J Mol Sci. 2022 Mar 31;23(7):3910. doi: 10.3390/ijms23073910 (PMC8999067; doi:10.3390/ijms23073910)
Supplement: Supplementary file 1 [file ijms-23-03910-s001.zip]

Archive with 1 entries (1 files):
- ijms-1622916-supplementary.pdf
